# Supplementary material for: The Voltage-Dependent Deactivation of the KvAP Channel Involves the Breakage of Its S4 Helix
Source: Front Mol Biosci. 2020 Jul 29;7:162. doi: 10.3389/fmolb.2020.00162 (PMC7403406; doi:10.3389/fmolb.2020.00162)
Supplement: Supplementary file 1 [file Table_1.XLSX]

## Sheet: full_channel_rmsd
									RMSD (Å) versus cryo-EM (6UWM) \structure							Membrane
		Simulations	subunit	channel	subunit	s1	s2	s3n	s3c	s4n	s4c	s5	s6	pore helix	s4	potential (V)
		Simulation 1	A	3.40842	3.17034	0.933217	0.942324	1.56895	0.529245	0.553096	0.658402	1.20529	0.928383	0.705538	1.55874	0.574319
			B		3.01703	0.60903	0.780949	1.15685	0.507165	0.934273	0.509126	1.10363	0.915507	0.712906	1.79614
			C		2.61588	0.553319	0.838896	1.12388	0.448632	0.460672	0.526152	0.884063	0.915555	0.744048	1.4864
			D		2.84614	1.25908	0.803113	1.50843	0.459777	0.513104	0.433949	0.832165	1.2522	0.716171	0.797984
		Simulation 2	A	3.46768	2.89639	0.763276	0.816007	1.23266	0.512214	0.643581	0.849217	1.37029	0.790982	0.698894	2.25314	0.563313
			B		3.10509	1.05349	0.672655	0.963015	0.541896	0.711051	0.569727	1.11377	1.27697	0.689124	1.12538
			C		3.1386	0.481572	0.796376	1.25466	0.452622	0.577422	0.531121	0.902733	0.763853	0.74634	1.53017
			D		2.61493	0.545977	0.592304	1.88176	0.411378	0.439189	0.411698	0.848222	0.897475	0.767233	0.767114
		Simulation 3	A	3.35744	3.32955	0.735968	0.832464	0.917429	0.506596	0.752062	1.3654	1.30645	1.12042	0.667676	1.87745	0.512544
			B		2.7201	0.592023	0.829246	1.53895	0.470882	0.595511	0.445229	0.937597	1.22106	0.742869	1.26457
			C		2.68659	0.587562	0.793691	1.17905	0.443318	0.620824	0.534393	0.956414	0.926943	0.734337	1.79098
			D		3.396	0.551553	0.742865	1.40409	0.467855	0.517472	0.535455	1.04689	0.795717	0.77309	0.800865
		Simulation 4	A	3.89909	3.03412	0.842399	0.827511	1.32146	0.450604	0.581959	0.500543	1.40361	0.948319	0.659676	0.808266	0.368342
			B		2.6357	1.58971	0.723361	1.30856	0.546825	0.712881	0.469057	1.16051	0.884107	0.661945	1.19454
			C		2.62807	0.962342	0.708051	1.69523	0.442156	0.683392	0.475542	0.883195	0.842365	0.716794	1.38392
			D		3.4016	0.727663	1.17093	1.28565	0.487086	0.481148	0.455784	0.836457	1.12767	0.700195	0.67476
		Simulation 5	A	3.73109	2.95754	0.754885	0.884067	1.25005	0.47571	0.561089	0.5502	1.43624	0.877398	0.630409	1.39626	0.382682
			B		3.26595	1.25005	0.623066	1.13244	0.436598	0.494589	0.490729	1.06858	1.19612	0.702664	0.765811
			C		2.47622	0.849786	0.692539	1.41432	0.419255	0.56958	0.511838	0.866011	0.9727	0.651479	1.30425
			D		3.48569	1.1064	0.892408	2.45791	0.408296	0.536284	0.612065	0.723184	1.059	0.786267	0.938982
		Simulation 6	A	3.37726	2.91788	0.58286	0.721948	1.33828	0.477385	0.494263	0.566084	1.28096	0.997748	0.673856	0.83367	-0.0097727
			B		2.61387	1.10431	0.744547	1.28229	0.580342	0.641962	0.413107	0.928352	0.989638	0.707382	1.3107
			C		2.62618	0.547194	0.802336	1.25599	0.46731	0.49728	0.552372	0.773412	1.24287	0.715997	1.39091
			D		3.1047	1.19647	0.735152	1.36488	0.432923	0.57068	0.50212	0.830365	1.11084	0.747029	0.847863
		Simulation 7	A	3.89949	2.96073	0.658934	0.82788	1.29167	0.572729	0.58277	0.821168	1.4807	0.874662	0.669179	2.1463	0.479693
			B		3.74773	0.513683	0.705226	1.08778	0.450633	0.550909	0.519027	1.00609	0.964738	0.747037	3.41809
			C		2.60481	0.692689	0.721942	1.12486	0.427571	0.9042	0.533295	0.921109	0.848172	0.732573	1.84645
			D		3.19113	0.871345	0.844771	1.18576	0.418114	0.665129	0.505387	0.934632	1.18153	0.712324	1.84075
		Simulation 8	A	3.58346	2.60893	0.486274	0.703804	0.84462	0.406521	0.438697	0.453612	0.769738	0.654166	0.299957	0.783001	0.636271
			B		3.31379	0.919784	0.914391	0.547899	0.375615	0.907218	0.722465	1.60798	0.962893	0.395907	1.52545
			C		2.63718	0.967486	0.580855	0.786916	0.351524	1.03594	0.405004	0.827128	0.741485	0.302017	1.83533
			D		2.32238	0.771649	0.972921	2.46008	0.450821	0.861798	0.560966	0.718023	0.955495	0.379108	1.07627
		Simulation 9	A	4.13553	3.11025	0.698665	0.87493	0.980116	0.472597	0.629336	0.915488	1.52497	1.06215	0.647496	2.27897	0.790139
			B		3.80836	0.567791	0.934201	1.09758	0.476574	0.583709	0.411165	1.36037	1.0918	0.774744	0.98023
			C		3.11206	0.474626	0.745273	1.62593	0.459221	0.48168	0.557399	0.958218	0.816267	0.744555	2.24348
			D		3.4148	0.651241	1.11814	1.47406	0.502964	0.471545	0.480688	1.03959	1.06493	0.715917	0.802073
		Simulation 10	A	3.628	3.32266	0.695213	0.724785	1.28554	0.461018	0.669457	0.870112	1.5601	1.09966	0.618038	2.40201	0.291789
			B		3.04736	1.4802	0.647784	0.750233	0.446067	0.560149	0.617286	0.887179	1.34725	0.779781	1.03584
			C		2.64165	0.593078	0.788937	1.2746	0.451247	0.595912	0.523887	0.937668	0.917471	0.752745	1.2561
			D		3.0052	0.765376	0.672297	0.854044	0.410363	0.409599	0.599681	1.01063	1.48646	0.724441	0.912803
		Simulation 11	A	3.57521	2.68179	0.646768	0.853955	1.25945	0.532352	0.509356	0.527173	1.32773	0.828495	0.64466	1.08075	0.602584
			B		2.5899	0.770227	0.96391	1.17885	0.447612	0.489124	0.458021	0.843072	1.05757	0.690326	0.89463
			C		2.81732	0.474034	0.850655	1.3013	0.487438	0.558146	0.543512	0.931503	0.760281	0.749001	1.39273
			D		3.14033	0.696587	0.910548	1.45579	0.405884	0.502758	0.436603	0.926942	0.897735	0.763011	1.07116
		Simulation 12	A	3.51492	3.34559	0.859803	0.695242	0.890466	0.529864	0.490331	0.605925	1.27807	0.870417	0.635867	0.878037	0.613987
			B		2.74594	0.800288	0.786224	1.09415	0.518762	0.58451	0.671856	0.855986	0.794176	0.672898	1.62835
			C		2.40815	0.681037	0.707185	1.25894	0.444389	0.666219	0.483706	0.928169	0.928893	0.729861	1.46333
			D		3.36753	0.745523	0.768525	1.61272	0.428746	0.477789	0.433982	1.02147	0.808893	0.696663	0.857961
		Simulation 13	A	4.60762	5.06552	0.847266	0.83442	1.10419	0.612868	0.729782	1.05501	1.36195	0.815654	0.670602	2.78637	0.753498
			B		4.01357	0.452042	0.642639	1.01524	0.450604	0.650172	0.539836	0.803834	0.977285	0.71945	2.78801
			C		2.6088	0.733522	0.69764	1.43512	0.406873	0.719516	0.473471	0.947216	0.739626	0.780507	1.72358
			D		3.43569	0.622049	0.718156	1.45966	0.404407	0.484994	0.462314	1.03127	0.885626	0.736672	0.714745
		Simulation 14	A	3.9936	4.5145	0.643952	0.923068	1.24805	0.512142	0.969258	0.724647	1.7499	1.06236	0.660949	2.89608	0.684408
			B		2.72343	0.56313	0.886173	0.780602	0.528742	0.828337	1.12417	0.766843	0.99382	0.805085	3.20336
			C		2.64196	0.46786	0.734919	1.28619	0.494615	0.570904	0.564019	0.947359	0.92944	0.742659	2.24529
			D		3.19296	0.496442	0.835602	1.45433	0.46078	0.5365	0.590858	0.798365	1.17573	0.731042	2.31514
		Simulation 15	A	4.29729	4.10386	0.704324	0.750124	1.20936	0.637191	0.938139	0.603534	1.46996	0.908957	0.716075	2.97392	0.650026
			B		4.21116	0.679034	0.745272	1.28544	0.533389	0.739394	0.927819	1.23743	1.54159	0.731213	1.49387
			C		2.76333	0.46417	0.773958	1.23707	0.438761	0.637429	0.537728	0.902612	0.857721	0.767287	1.7472
			D		3.87458	0.572649	0.626268	1.27187	0.48382	0.693769	0.768292	1.05254	0.846199	0.803297	1.54597
		Simulation 16	A	4.04826	4.08344	0.576414	0.718114	1.16437	0.424906	1.06883	0.831879	1.30426	0.814519	0.68795	1.65044	0.445538
			B		3.1526	0.586407	0.828269	0.862228	0.478938	0.542764	0.546059	1.09393	0.845942	0.79152	0.909834
			C		2.49567	0.493359	0.839433	1.39241	0.440408	0.582346	0.58789	0.850936	0.864864	0.78854	1.83171
			D		3.05483	0.894051	0.794563	1.43748	0.413894	0.549476	0.453519	1.15514	1.06671	0.710957	0.863587
		Simulation 17	A	3.77464	2.71145	0.657748	0.750634	1.51774	0.511009	0.489864	0.482384	1.17723	0.911817	0.660511	0.892165	0.111704
			B		3.22429	0.885293	0.754493	1.08984	0.537519	0.763533	0.532253	0.785228	0.929249	0.76701	1.16836
			C		2.27541	0.667267	0.674564	1.55195	0.446216	0.603411	0.56835	0.710616	0.82147	0.802147	1.25005
			D		3.44223	1.2631	0.724888	1.45582	0.416343	0.432885	0.460587	0.729959	1.26101	0.740697	0.7475

## Sheet: full_channel_helices
							Orientations of helices in respect to the bilayer normal							Heavy atom side-chain distance	Radial Distance from the protein symmetry axis			Membrane	Total
		Simulations	protein	subunit	s1	s2	s4_nter	s4_cter	s4 C-ter orientation	s5	s6	neighbor s6	poreH_m	D185 & K210 of neighboring subunit (Å)	pore helix	pore helix N-ter	pore helix C-ter	potential (V)	length (ns)
		Simulation 1	protein 1	A	26.4103	24.3403	29.8156	40.1883		15.2015	27.8929	33.6461	47.54	4.26888	13.7843	19.1027	8.27956	0.574319	305
				B	30.7144	22.6175	28.5809	45.4153		15.3657	36.5672	27.8929	46.1666	4.43509	13.6687	18.8681	8.1813
				C	27.8124	17.293	33.9123	44.8872		14.9989	33.6461	40.9151	49.7718	4.74666	14.2884	19.789	8.58981
				D	22.8274	20.033	34.821	36.9517	transmembrane	13.1284	40.9151	36.5672	52.0858	4.52557	14.1756	19.8946	8.22689
			protein 2	A	24.7411	23.9613	31.933	32.2615	transmembrane	11.827	29.6202	35.1132	49.7066	4.58266	13.4597	18.9807	7.82617
				B	17.172	20.4875	40.8076	46.9202		11.9004	33.9345	29.6202	51.0779	4.38562	13.893	19.4953	8.09158
				C	29.8383	13.1837	40.8234	41.9852		17.6524	35.1132	38.4921	48.0094	4.50369	14.1993	19.5741	8.61442
				D	9.66494	19.6837	37.724	42.3876		12.9255	38.4921	33.9345	51.7148	4.54377	14.6496	20.2581	8.80441
		Simulation 2	protein 1	A	32.1938	23.9765	25.1781	52.8254		12.1294	29.6579	32.1892	46.2523	4.02386	14.0747	19.1446	8.74319	0.563313	210
				B	27.9513	17.1611	44.4796	38.6965	transmembrane	15.4165	37.2808	29.6579	43.1768	4.45015	14.3578	19.2908	9.08737
				C	29.4969	19.0342	33.5879	46.1476		14.2876	32.1892	36.6772	50.2552	4.12062	13.3033	18.8369	7.58946
				D	24.8712	13.7962	41.2812	39.558	transmembrane	15.1489	36.6772	37.2808	51.0621	3.69402	13.6978	19.2627	7.82239
			protein 2	A	31.5684	21.2731	23.354	47.6929		11.5575	32.5044	33.1725	47.6867	4.09229	13.4346	18.7124	7.86884
				B	32.2676	21.9984	32.4795	51.3535		16.1082	30.1297	32.5044	48.1872	4.07616	13.9521	19.2768	8.40769
				C	29.877	17.8805	28.3866	55.6453		12.4742	33.1725	33.2566	47.9291	4.23695	13.9722	19.325	8.34859
				D	32.2243	16.3415	44.5255	33.8437	transmembrane	15.7555	33.2566	30.1297	49.4337	4.14311	14.6047	20.0853	8.84201
		Simulation 3	protein 1	A	28.6347	22.1918	33.0082	46.8893		12.63	33.5915	35.0528	46.6007	4.12036	13.583	18.7515	8.19249	0.512544	345
				B	28.2301	20.5196	31.9297	42.8108		13.9416	30.4376	33.5915	47.4073	4.40475	14.1553	19.4571	8.64025
				C	29.5186	18.5741	32.0396	50.7225		12.1452	35.0528	33.8091	50.2171	5.03763	13.7407	19.2872	7.93229
				D	16.0467	15.739	44.9864	41.6155		11.8327	33.8091	30.4376	50.8687	4.54546	14.4087	20.0168	8.63753
			protein 2	A	25.5042	22.5292	29.8714	30.9128	transmembrane	4.87614	31.8382	32.1779	46.7643	4.04774	13.182	18.3587	7.70289
				B	33.7197	19.381	24.112	57.242		12.4353	33.1353	31.8382	46.6687	4.5242	13.8571	19.1075	8.40299
				C	27.327	18.5241	29.96	37.4667	transmembrane	11.639	32.1779	36.3575	50.6873	4.04855	14.0547	19.5898	8.23936
				D	29.8519	13.3973	43.9278	38.6236	transmembrane	13.4982	36.3575	33.1353	52.301	4.66763	14.6977	20.395	8.77963
		Simulation 4	protein 1	A	25.3176	22.3792	33.0636	33.4188	transmembrane	8.31383	26.9657	34.5463	45.8849	4.18209	13.272	18.3093	7.98128	0.368342	340
				B	40.4761	14.7117	34.9573	43.5733		14.1192	39.2328	26.9657	42.7965	4.14922	14.1367	18.9656	8.91636
				C	32.5542	16.7482	32.4377	47.6861		17.0216	34.5463	43.3692	50.7968	4.11499	13.6168	19.1828	7.79066
				D	19.5556	21.7856	40.2196	40.1367		13.9531	43.3692	39.2328	52.5177	4.46909	14.6369	20.424	8.62199
			protein 2	A	25.0167	20.8081	26.8006	53.8001		9.95618	31.6181	34.029	46.5899	4.05762	13.3628	18.5273	7.92019
				B	32.4258	18.1	26.7878	72.2742	leaflet	20.0806	32.1521	31.6181	43.9333	4.55093	13.7224	18.733	8.48818
				C	29.4283	19.2955	24.8592	43.6993		10.6985	34.029	39.4155	48.9547	4.06551	13.8253	19.223	8.15435
				D	25.5026	13.8204	41.4366	40.8245		13.9382	39.4155	32.1521	49.6324	4.61024	14.4426	19.9325	8.72244
		Simulation 5	protein 1	A	21.9678	19.7206	26.9497	40.7344		9.65109	27.5411	31.9699	46.3676	4.05987	13.7611	18.966	8.2217	0.382682	300
				B	33.0346	18.8309	36.3293	38.9207	transmembrane	9.83907	38.8013	27.5411	45.9009	4.33404	12.6042	17.7022	7.14347
				C	28.5342	17.0237	29.1939	43.3132		14.5723	31.9699	38.868	49.7065	3.80704	15.2475	20.69	9.49957
				D	22.0978	11.2269	44.5224	40.2768		15.7033	38.868	38.8013	49.0733	4.44007	14.1567	19.6183	8.60563
			protein 2	A	22.3582	19.9191	48.6641	47.7961		8.42536	32.1006	31.1838	46.6576	4.34136	12.9388	18.1335	7.50558
				B	28.1024	17.2453	35.77	29.2064	transmembrane	10.131	38.6201	32.1006	44.8204	4.68881	13.8692	18.9495	8.53515
				C	23.4847	21.3337	46.4772	41.6855		7.58898	31.1838	34.5969	50.0133	4.22681	13.8937	19.3882	8.13906
				D	26.2158	18.285	39.8155	36.9008	transmembrane	14.8957	34.5969	38.6201	52.897	4.46117	14.9917	20.7162	9.04078
		Simulation 6	protein 1	A	30.4576	18.7065	33.1869	34.0203	transmembrane	8.8339	27.1622	34.7369	45.6584	4.13847	14.2766	19.3822	8.88214	-0.0097727	225
				B	36.3239	17.0638	32.543	47.4808		18.0758	34.5661	27.1622	43.5232	4.01776	13.8524	18.7894	8.55207
				C	27.7547	17.8674	43.96	40.1338		14.018	34.7369	40.7012	51.7013	4.26376	13.944	19.579	8.15971
				D	28.9046	20.0295	40.9999	36.192	transmembrane	13.038	40.7012	34.5661	52.3779	5.10463	13.7178	19.5157	7.75782
			protein 2	A	30.4171	19.5794	34.6979	40.1881		11.0843	27.3736	30.8835	48.6447	4.20655	13.0772	18.4235	7.45963
				B	41.6892	15.7922	37.0118	38.4205	transmembrane	10.119	30.9224	27.3736	45.4429	3.8301	13.4071	18.4919	8.07346
				C	31.196	16.3898	35.8248	40.2595		12.3232	30.8835	34.5559	50.5469	4.25017	14.3355	19.9129	8.47507
				D	36.3429	9.76103	49.1901	50.7297		25.8852	34.5559	30.9224	46.321	4.33871	14.681	19.9021	9.1823
		Simulation 7	protein 1	A	27.988	18.5054	20.102	53.1439		10.664	29.7938	33.4343	46.1369	4.03624	13.9494	19.0804	8.45726	0.479693	220
				B	27.5352	12.4544	29.8387	78.6317	leaflet	14.9792	36.0281	29.7938	43.2448	4.27681	12.9432	17.8435	7.75387
				C	33.3735	12.6571	32.4062	48.7491		17.9098	33.4343	37.9844	49.134	4.29261	14.6083	20.0772	8.93319
				D	22.4986	14.6996	44.4701	51.801		14.8885	37.9844	36.0281	51.4335	4.39069	14.0488	19.6687	8.19651
			protein 2	A	26.2022	14.7239	32.4609	37.6958	transmembrane	8.81078	28.1905	35.3172	49.1211	4.23728	14.3826	19.7831	8.7595
				B	19.2937	16.581	41.8195	67.7366	leaflet	14.8926	34.3728	28.1905	42.4525	4.37299	13.5128	18.3798	8.31389
				C	25.2813	17.4045	33.4465	39.4491	transmembrane	16.057	35.3172	36.4545	58.6073	4.50803	14.5036	20.7033	8.21907
				D	24.6363	11.1357	51.0654	37.9826	transmembrane	12.2228	36.4545	34.3728	49.1375	4.51651	13.6297	19.0819	7.92545
		Simulation 8	protein 1	A	36.7407	8.10702	33.3458	62.9637	leaflet	18.2309	28.4021	34.6509	44.9156	4.02071	13.7015	18.7102	8.47186	0.636271	220
				B	36.7256	23.232	33.9032	55.808		18.4199	29.1079	28.4021	46.4579	4.6187	14.2432	19.4431	8.77265
				C	26.3805	17.7944	23.8608	55.5938		11.6141	34.6509	34.0645	51.4503	4.08902	13.6997	19.3117	7.81403
				D	31.6241	15.927	38.7609	44.3268		16.1593	34.0645	29.1079	53.2033	4.92654	14.2082	20.1218	8.22498
			protein 2	A	29.4925	17.9913	28.8049	51.9257		11.1191	27.7255	34.7892	49.6578	4.33541	13.7982	19.2153	8.11094
				B	43.3169	9.78271	40.9916	42.104		13.8186	33.1731	27.7255	46.0248	4.21956	13.1493	18.3611	7.79907
				C	32.9204	14.1077	34.0297	41.2266		13.6102	34.7892	36.4713	50.8973	4.28555	14.6323	20.1703	8.75259
				D	19.1281	14.7668	49.1486	37.1901	transmembrane	16.406	36.4713	33.1731	53.4213	4.94408	14.3768	20.2086	8.47102
		Simulation 9	protein 1	A	21.2114	17.2947	30.2156	47.8129		11.0095	32.2847	33.7377	48.0291	4.27221	12.7625	17.9692	7.42608	0.790139	240
				B	23.2217	15.5532	44.6435	53.3552		16.235	34.8913	32.2847	44.028	4.45722	14.8708	19.8896	9.73816
				C	29.5376	16.1742	25.8011	58.6851		12.5862	33.7377	36.4409	50.5098	4.19924	12.9903	18.5482	7.14469
				D	16.3746	17.169	48.9386	46.7719		12.5343	36.4409	34.8913	49.7219	4.42486	15.372	20.7597	9.58665
			protein 2	A	38.1604	20.7501	25.9572	60.6362	leaflet	10.2904	30.7508	31.0618	45.3209	4.1228	14.1118	19.1568	8.8326
				B	33.1101	17.5911	34.6487	48.0101		11.6282	33.5375	30.7508	43.6792	4.30665	13.9399	18.8986	8.6126
				C	28.3028	12.291	37.5299	50.6642		18.3384	31.0618	38.471	54.6847	4.73013	13.9343	19.7876	7.99395
				D	23.4813	14.9514	45.6343	39.0267	transmembrane	14.1591	38.471	33.5375	52.9202	4.63574	13.7812	19.5795	7.74582
		Simulation 10	protein 1	A	27.2722	19.0954	32.5028	55.8181		14.1064	34.652	35.76	49.104	4.1803	13.8074	19.215	8.1163	0.291789	220
				B	27.9249	14.046	53.797	41.9618		17.4851	33.9414	34.652	46.0953	4.44826	13.6603	18.8718	8.28961
				C	30.6021	14.713	32.3346	46.8866		16.4206	35.76	39.468	49.8697	4.15755	14.2314	19.7469	8.47116
				D	25.0205	7.92786	46.2191	46.7225		17.9111	39.468	33.9414	47.9943	4.32952	14.072	19.2909	8.39186
			protein 2	A	25.2806	21.5071	34.2038	65.236	leaflet	7.48729	33.6546	31.8194	45.4284	4.20435	13.5641	18.6239	8.13891
				B	32.0299	11.0526	34.7726	67.0463	leaflet	21.2142	36.0679	33.6546	40.7124	3.43861	13.6246	18.1358	8.61994
				C	25.6134	16.0641	60.162	43.0472		10.9274	31.8194	37.8625	51.2487	4.60599	14.0309	19.6551	8.18227
				D	30.9593	6.78005	50.3359	54.2469		20.8431	37.8625	36.0679	47.2132	4.07695	13.9203	19.1808	8.35361
		Simulation 11	protein 1	A	29.6125	16.043	29.1067	36.1411	transmembrane	10.8676	32.3272	32.4707	46.5834	4.20104	14.3069	19.4338	8.86487	0.602584	225
				B	21.2614	18.4909	36.2761	35.3607	transmembrane	10.0486	35.7191	32.3272	47.5929	4.31935	14.2926	19.6584	8.6685
				C	29.5187	17.2079	38.2447	50.2247		11.9591	32.4707	33.6984	49.8285	4.32067	13.6802	19.1173	7.98671
				D	24.6067	13.9843	53.7917	39.4879	transmembrane	14.8337	33.6984	35.7191	51.502	4.35295	13.5719	19.2215	7.69553
			protein 2	A	28.1716	17.0338	30.996	38.5241	transmembrane	9.21754	31.5028	34.2693	49.1181	4.27087	13.7199	19.106	8.13128
				B	34.3551	20.8294	26.6416	61.6746	leaflet	17.161	35.5638	31.5028	44.3116	4.07205	13.4817	18.4282	8.20284
				C	30.6056	18.0482	34.096	42.7691		12.7716	34.2693	35.8381	49.5144	4.35752	14.2166	19.6462	8.48759
				D	27.7278	16.9564	36.4302	43.3621		11.118	35.8381	35.5638	51.79	3.98885	14.1706	19.8056	8.32059
		Simulation 12	protein 1	A	35.967	14.6639	39.4282	37.6437	transmembrane	10.2637	29.5363	32.5803	46.3798	4.3164	13.6464	18.8267	8.21478	0.613987	215
				B	20.123	18.6232	30.5118	44.402		14.063	33.6961	29.5363	45.2303	4.28638	13.4837	18.5941	8.07613
				C	33.0497	16.199	27.4204	47.6594		16.1458	32.5803	35.4352	49.8051	4.31014	14.2684	19.7341	8.55498
				D	29.0765	14.9005	36.4687	44.7847		15.7366	35.4352	33.6961	50.7744	4.01146	14.2978	19.8437	8.48678
			protein 2	A	34.1118	15.0561	21.3282	57.6681		16.937	29.0663	34.8882	45.9889	4.19497	13.6452	18.721	8.30253
				B	38.7974	6.55933	30.4964	69.0006	leaflet	24.6381	29.2986	29.0663	41.921	4.19837	14.2324	19.0088	9.18508
				C	31.8761	8.54239	51.0005	48.849		24.0288	34.8882	35.446	50.9673	4.13212	13.211	18.7334	7.42614
				D	19.0066	13.6106	39.4111	45.0762		14.7035	35.446	29.2986	48.2967	4.64921	14.1275	19.522	8.46627
		Simulation 13	protein 1	A	12.3719	22.1698	41.0485	62.4573	leaflet	12.5407	27.1122	33.8514	47.8361	3.96652	12.8526	18.0847	7.52709	0.753498	205
				B	32.5431	15.7219	36.8584	71.2528	leaflet	18.2772	32.0653	27.1122	44.3113	4.57975	14.1815	19.1965	8.90947
				C	31.8958	13.9372	33.6135	49.0051		15.8027	33.8514	36.3826	50.7121	4.28652	13.5573	19.1131	7.76462
				D	29.2222	13.7687	49.4199	41.7102		16.8408	36.3826	32.0653	48.5813	4.2571	15.1996	20.6299	9.43186
			protein 2	A	31.9572	17.9975	26.9509	49.175		12.9045	31.8744	33.4874	47.5836	4.30355	14.0033	19.2555	8.47864
				B	32.1071	17.9867	44.7484	50.9947		7.3292	32.8182	31.8744	39.9704	4.38203	13.6824	18.2143	8.75045
				C	28.3992	12.0596	45.2813	49.1771		17.4208	33.4874	38.5655	49.5151	4.28377	13.8591	19.3976	8.07888
				D	31.9087	12.4724	44.9968	48.4995		14.7868	38.5655	32.8182	47.8869	4.40334	13.7264	19.082	8.11006
		Simulation 14	protein 1	A	28.6309	19.838	41.374	66.1349	leaflet	12.6934	31.3044	32.5157	47.2044	4.15575	13.3821	18.6956	7.85737	0.684408	205
				B	33.2585	16.0295	25.4508	59.9158		13.6417	36.9243	31.3044	47.0651	4.56625	13.5486	18.7992	8.09661
				C	28.8432	14.5861	32.2985	59.5311		13.0244	32.5157	37.4171	47.9988	4.13999	14.2127	19.5041	8.52095
				D	35.5928	10.8998	37.6466	71.2827	leaflet	25.5545	37.4171	36.9243	46.0991	4.45345	14.2711	19.5111	8.74454
			protein 2	A	25.2732	12.4035	25.8574	51.0626		13.3248	29.8939	36.7058	50.5598	4.42808	13.4408	18.9972	7.71176
				B	22.4035	15.6647	51.5039	74.5963	leaflet	6.16904	29.9526	29.8939	42.0232	3.90857	13.2445	17.9036	8.31057
				C	24.5246	18.4451	31.3738	39.5977	transmembrane	13.8226	36.7058	37.6125	57.5069	4.28759	14.4841	20.6125	8.19602
				D	26.3622	17.8148	46.3254	75.6101	leaflet	14.4614	37.6125	29.9526	50.9071	4.42909	14.7054	20.3571	8.91832
		Simulation 15	protein 1	A	27.8022	19.8993	31.942	71.8902	leaflet	19.2289	29.801	35.5647	53.1637	4.58637	13.7542	19.579	7.94998	0.650026	210
				B	21.6449	20.7765	39.2586	40.5285		11.8632	29.717	29.801	46.678	4.63691	14.1987	19.4489	8.71293
				C	32.1102	17.2675	30.3452	55.9453		14.8959	35.5647	34.9551	52.13	4.20828	13.8808	19.553	8.04526
				D	22.5143	14.9449	48.7024	56.6971		17.6535	34.9551	29.717	50.5665	4.21555	14.5459	20.1768	8.78294
			protein 2	A	31.082	15.1509	32.04	34.7675	transmembrane	10.9186	32.1704	33.5661	47.2896	4.36885	13.5394	18.7691	8.04859
				B	25.4918	18.2778	42.7322	60.0546	leaflet	22.4312	38.2479	32.1704	46.5201	4.52967	13.7985	18.9692	8.35044
				C	31.2773	14.7825	27.5459	54.5275		18.0524	33.5661	35.8913	50.1957	4.18773	14.0627	19.5941	8.30161
				D	27.5337	11.9765	36.641	50.1305		14.8299	35.8913	38.2479	48.6176	4.92012	14.3068	19.7803	8.54921
		Simulation 16	protein 1	A	33.7641	25.6747	37.7285	49.0593		10.6038	30.3889	33.3992	47.1517	4.45159	13.109	18.4175	7.68891	0.445538	210
				B	21.9758	24.1594	36.9002	33.5189	transmembrane	11.8659	35.6854	30.3889	45.9136	4.47683	14.606	19.7723	9.17484
				C	28.2728	17.8078	31.1144	50.9079		14.9481	33.3992	33.449	49.5231	5.1035	13.3465	18.8474	7.57529
				D	21.1145	14.7302	39.1668	41.7376		13.9529	33.449	35.6854	50.9338	4.13328	14.8124	20.4628	8.93669
			protein 2	A	20.2343	20.5404	35.8384	34.4162	transmembrane	7.73983	29.4111	36.1882	52.3066	4.23648	13.7494	19.4215	7.83368
				B	30.2019	10.6287	42.154	69.4117	leaflet	24.5957	35.5044	29.4111	46.7294	4.48856	12.7573	18.1018	7.4553
				C	28.4587	17.7507	34.9146	53.8738		14.8418	36.1882	42.225	54.6613	5.10819	15.2437	21.1562	9.17717
				D	27.9083	18.6355	34.5531	60.659	leaflet	16.9141	42.225	35.5044	48.7906	4.04925	14.3487	19.6265	8.80475
		Simulation 17	protein 1	A	31.4952	21.7995	30.1361	37.8151	transmembrane	9.92988	31.0047	33.825	48.3292	4.24711	13.5962	18.9457	7.93791	0.111704	215
				B	20.3078	20.0655	26.904	38.0715	transmembrane	10.6369	39.4061	31.0047	47.7309	4.08165	13.0221	18.3082	7.46328
				C	30.2699	20.1971	29.6054	42.3449		14.6273	33.825	41.9265	54.5803	4.12171	15.1183	21.067	9.07426
				D	13.1275	10.8745	47.4334	39.2508	transmembrane	13.9639	41.9265	39.4061	52.4807	4.35927	14.6344	20.3238	8.7648
			protein 2	A	27.8858	19.7658	41.7926	42.6039		8.94116	26.1105	33.7094	48.2867	4.70118	14.1941	19.4831	8.82492
				B	28.5627	15.7101	34.5038	41.3506		6.46842	31.148	26.1105	42.3868	4.49712	14.4711	19.2476	9.29839
				C	27.2051	17.02	32.8622	40.0038		12.5855	33.7094	37.4563	54.0199	4.15114	13.2411	19.0142	7.33413
				D	25.8368	18.5203	35.9185	36.9575	transmembrane	14.7493	37.4563	31.148	52.3208	4.57642	13.7659	19.4907	7.83624

## Sheet: VSD_simulations
		Simulations	Membrane potential values (V)			S4 bending
			at t = 0	at t = 190 ns	deviation	protein 1	protein 2
		1	-1.3318	-0.9394	0.3924	135.809	141.871
		2	-0.4734	-0.4697	0.0037	142.435	149.484
		3	-0.4352	-0.4661	-0.0309	152.009	151.647
		4	-0.2751	-0.2547	0.0204	148.141	146.075
		5	-0.2751	-0.2567	0.0184	150.341	148.839
		6	0.1615	0.1801	0.0186	149.62	143.791
		7	0.3865	0.4292	0.0427	147.337	139.368
		8	-1.2911	-1.295	-0.0039	146.556	148.044
		9	-0.4733	-0.4769	-0.0036	148.374	150.978
		10	-0.4614	-0.4828	-0.0214	150.478	145.539
		11	-0.448	-0.4319	0.0161	153.146	143.661
		12	-0.4434	-0.4386	0.0048	138.71	154.236
		13	-0.8914	-0.9088	-0.0174	144.63	147.932
		14	-0.046	-0.0006	0.0454	149.931	144.262
		15	-0.6796	-0.6536	0.026	151.148	145.235
		16	-0.2615	-0.2429	0.0186	157.01	164.786
		17	-0.2629	-0.2248	0.0381	150.238	147.982
		18	-0.2629	-0.2239	0.039	149.099	148.558
		19	-0.2388	-0.2119	0.0269	149.721	168.507
		20	0.1733	0.1602	-0.0131	140.473	150.889
		21	0.209	0.1399	-0.0691	146.284	149.825
		22	0.1831	0.132	-0.0511	139.318	146.32
		23	-0.0337	-0.0324	0.0013	156.076	145.674
		24	0.3939	0.3834	-0.0105	142.033	160.701
		25	0.4181	0.3941	-0.024	147.81	152.065
		26	0.3737	0.3777	0.004	144.404	144.083
		27	-0.2483	-0.2367	0.0116	156.88	147.069
		28	-0.1325	-0.1648	-0.0323	148.161	148.317
		29	-0.4794	-0.4526	0.0268	155.023	151.553
		30	-0.4653	-0.482	-0.0167	156.98	148.944
		31	-0.4768	-0.471	0.0058	150.079	151.246
		32	-0.2375	-0.2556	-0.0181	153.19	165.659
		33	-0.2632	-0.252	0.0112	154.316	148.388
		34	-0.2637	-0.2934	-0.0297	146.911	159.374
		35	0.0647	0.0668	0.0021	151.181	155.908
		36	0.0529	0.0735	0.0206	150.586	144.236
		37	0.063	0.0655	0.0025	141.795	149.338
		38	0.0619	0.0624	0.0005	151.043	145.764
		39	0.2801	0.2967	0.0166	157.759	151.7
		40	0.2791	0.2516	-0.0275	160.739	150.817
		41	0.2806	0.2596	-0.021	158.628	161.352
		42	-1.6442	-0.9992	0.645	124.757	151.16
		43	-1.7463	-1.2911	0.4552	145.625	142.459
		44	-1.5131	-1.4275	0.0856	152.751	158.267
		45	-1.3193	-0.991	0.3283	130.584	138.24
		46	-1.2927	-1.2741	0.0186	149.651	154.702
		47	-0.8626	-0.8656	-0.003	151.824	138.229
		48	-0.6568	-0.7045	-0.0477	157.77	155.147
		49	-0.4637	-0.4373	0.0264	142.412	153.662
		50	-0.4667	-0.4469	0.0198	162.016	161.324
		51	-0.4631	-0.4465	0.0166	145.417	149.457
		52	-0.4911	-0.4358	0.0553	146.254	148.249
		53	-0.2562	-0.2373	0.0189	152.059	139.229
		54	-0.2483	-0.267	-0.0187	149.203	147.899
		55	0.0961	0.0663	-0.0298	138.8	149.314
		56	0.0554	0.0767	0.0213	149.597	157.007
		57	-0.2447	-0.2442	0.0005	144.768	142.416
		58	-0.2373	-0.232	0.0053	148.496	143.997
		59	0.2757	0.3267	0.051	141.857	145.068
		60	0.2672	0.2477	-0.0195	143.083	164.465
		61	-0.0346	-0.0186	0.016	151.758	151.13
		62	0.1763	0.1695	-0.0068	150.342	149.085
		63	-0.0137	-0.0285	-0.0148	139.732	153.218
		64	-1.0758	-1.0706	0.0052	143.472	142.926
		65	-0.3687	-0.3361	0.0326	151.466	143.371

## Sheet: names_topology
COLUMN NAMES
Most of the names are self-explanatory
However, an additional 's4 C-ter orientation' has been inserted to help the reader reproduce the results presented in the paper
In this specific column, the topology (straight versus broken) is the one used in the main text
TOPOLOGY
Identification of the neighboring subunit
For a protein viewed normal to the bilayer and from the extracellular side
the neighboring S6 of a given sunbunit lies on the right. it is the next subunit when looking in the clockwise direction
All the reported values are averages other all frames, after removing of the first 180 ns
RMSD:
For the RMSD coaculation, the full trajectories were considered, which include the SMD (23 ns) followed by ~200 to 250 unconstrained MDs.
reported are the average RMSD calculated other all frames, after removing of the first 180 ns of the unconstrained MD, and versus the initial structure
The initial structure is the cryo-EM structure (PDB code 6UWM) after minimization and short equilibration.
Helix definitions by residues
	first residue	last residue
s1	25	42
s2	52	75
s3n	86	97
s3c	100	113
s4n	115	132
s4c	134	146
s4	115	146
s5	150	173
s6	207	238
pore helix	182	195
LENGTHS OF THE SIMULATIONS
The value total length (ns) reported column T of the full_channel_helices sheet
corresponds to the unrestrained MD simulations conducted after the 23 ns SMD
as explained in section 3.3 of the article
